# Supplementary material for: Molecular phylogeny and morphology reveal two new species, Ophiocordyceps ramosa sp. nov. (Ophiocordycipitaceae) and Leptobacillium hepiali sp. nov. (Cordycipitaceae), in Hypocreales from China
Source: MycoKeys. 2026 Jan 23;127:191–216. doi: 10.3897/mycokeys.127.173361 (PMC12859648; doi:10.3897/mycokeys.127.173361)
Supplement: XML Treatment for Ophiocordyceps ramosa [file mycokeys.127.173361-treatment1.xml]

<!DOCTYPE tp:taxon-treatment
  PUBLIC "-//TaxonX//DTD Taxonomic Treatment Publishing DTD v0 20100105//EN" "tax-treatment-NSO.dtd">
<tp:taxon-treatment xmlns:tp="http://www.plazi.org/taxpub"><tp:treatment-meta><kwd-group><label>Taxon classification</label><kwd>
                <named-content content-type="kingdom">Fungi</named-content>
              </kwd><kwd>
                <named-content content-type="family">Ophiocordycipitaceae</named-content>
              </kwd></kwd-group><mixed-citation publication-type="journal"><person-group><name><surname>Shen</surname><given-names>Juan</given-names></name><name><surname>Gou</surname><given-names>Wei</given-names></name><name><surname>Tian</surname><given-names>Hui-Ling</given-names></name><name><surname>Fei</surname><given-names>Gang-Xiang</given-names></name><name><surname>Guan</surname><given-names>Jing-Qiang</given-names></name><name><surname>Long</surname><given-names>Chun-Yan</given-names></name><name><surname>Zou</surname><given-names>Xiao</given-names></name></person-group><article-title>Molecular phylogeny and morphology reveal two new species, <italic><tp:taxon-name><tp:taxon-name-part taxon-name-part-type="genus" reg="Ophiocordyceps">Ophiocordyceps</tp:taxon-name-part> <tp:taxon-name-part taxon-name-part-type="species" reg="ramosa">ramosa</tp:taxon-name-part></tp:taxon-name></italic> sp. nov. (<tp:taxon-name><tp:taxon-name-part taxon-name-part-type="family" reg="Ophiocordycipitaceae">Ophiocordycipitaceae</tp:taxon-name-part></tp:taxon-name>) and <italic><tp:taxon-name><tp:taxon-name-part taxon-name-part-type="genus" reg="Leptobacillium">Leptobacillium</tp:taxon-name-part> <tp:taxon-name-part taxon-name-part-type="species" reg="hepiali">hepiali</tp:taxon-name-part></tp:taxon-name></italic> sp. nov. (<tp:taxon-name><tp:taxon-name-part taxon-name-part-type="family" reg="Cordycipitaceae">Cordycipitaceae</tp:taxon-name-part></tp:taxon-name>), in <tp:taxon-name><tp:taxon-name-part taxon-name-part-type="order" reg="Hypocreales">Hypocreales</tp:taxon-name-part></tp:taxon-name> from China</article-title><source>MycoKeys</source><day>23</day><month>01</month><year>2026</year><volume>127</volume><fpage>191</fpage><lpage>216</lpage><pub-id pub-id-type="doi">10.3897/mycokeys.127.173361</pub-id></mixed-citation></tp:treatment-meta><tp:nomenclature><tp:taxon-name><object-id xmlns:xlink="http://www.w3.org/1999/xlink" content-type="arpha" xlink:type="simple">58719685-A061-5162-92F0-FA800E1637CC</object-id><tp:taxon-name-part taxon-name-part-type="genus" reg="Ophiocordyceps">Ophiocordyceps</tp:taxon-name-part> <tp:taxon-name-part taxon-name-part-type="species" reg="ramosa">ramosa</tp:taxon-name-part><object-id xmlns:xlink="http://www.w3.org/1999/xlink" content-type="mycobank" xlink:type="simple">860315</object-id></tp:taxon-name><tp:taxon-authority>X. Zou, J. Shen &amp; H.L. Tian</tp:taxon-authority><tp:taxon-status xmlns:xlink="http://www.w3.org/1999/xlink" xlink:type="simple">sp. nov.</tp:taxon-status><xref ref-type="fig" rid="F3">Fig. 3</xref></tp:nomenclature><tp:treatment-sec sec-type="Etymology"><title>Etymology.</title><p>“ramosa” in reference to the numerous branches of stromata.</p></tp:treatment-sec><tp:treatment-sec sec-type="Type"><title>Type.</title><p>China • Liaoning Province, Tieling City, Xifeng County, Gaojiadian Town (<named-content xmlns:xlink="http://www.w3.org/1999/xlink" content-type="dwc:verbatimCoordinates" xlink:type="simple">42°42.41'N, 124°26.08'E</named-content>, 228 m), The material was isolated from <tp:taxon-name><tp:taxon-name-part taxon-name-part-type="family" reg="Noctuidae">Noctuidae</tp:taxon-name-part></tp:taxon-name> (<tp:taxon-name><tp:taxon-name-part taxon-name-part-type="order" reg="Lepidoptera">Lepidoptera</tp:taxon-name-part></tp:taxon-name>) larvae, 18 July 2023, Xiao Zou, Huiling Tian, Juan Shen (holotype: <abbrev xmlns:xlink="http://www.w3.org/1999/xlink" content-type="institution" xlink:title="Institute of Fungal Resources, Guizhou University" xlink:type="simple">GZUIFR</abbrev> GJD03-1; ex-type living culture: <abbrev xmlns:xlink="http://www.w3.org/1999/xlink" content-type="institution" xlink:title="Institute of Fungal Resources, Guizhou University" xlink:type="simple">GZUIFR</abbrev> GJD03-2).</p></tp:treatment-sec><tp:treatment-sec sec-type="Description"><title>Description.</title><p><bold>Sexual moprh</bold>: Not observed.</p><p><bold>Asexual morph</bold>. Stromata arising from <tp:taxon-name><tp:taxon-name-part taxon-name-part-type="family" reg="Noctuidae">Noctuidae</tp:taxon-name-part></tp:taxon-name> larva buried in soil, multi-branched or partially forked, lignified, light brown, 2.12–3.31 cm long. Colonies on <abbrev xmlns:xlink="http://www.w3.org/1999/xlink" xlink:title="potato dextrose agar" xlink:type="simple">PDA</abbrev> growing very slowly, reaching 22–24 mm in diam after 30 days at 20 °C, flat, spreading radially, grayish-white center, translucent margin; Texture hard and thin, adhering closely to the surface of the culture medium. The reverse exhibited yellowish-brown centers grading into pale yellow, translucent margins. Synnemata growing on <abbrev xmlns:xlink="http://www.w3.org/1999/xlink" xlink:title="potato dextrose agar" xlink:type="simple">PDA</abbrev> medium, grayish white. Two types of conidiogenous cells (A and B) occur singly on the hyphae. Type A:conidiogenous cells unbranched, 20.13–28.97 µm long, with a swollen base, 3.10–3.62 µm wide, tapering sharply into a thin neck, 0.65–1.01 µm wide. Type B: conidiogenous cells branched, multiple (two or more) branches, with a swollen base, the neck gradually tapering to form conidia. Through repeated cycles of swelling and branching, the apical regions narrow again and ultimately produce conidia. Conidia borne directly on the tip of phialides, spherical (5.58–6.67 µm) or sub-spherical (6.47–7.93 × 5.29–6.55 µm), with a mucilaginous sheath.</p><fig id="F3" position="float" orientation="portrait"><object-id xmlns:xlink="http://www.w3.org/1999/xlink" content-type="arpha" xlink:type="simple">EB6E1CD3-3BDE-5A9F-AD0B-8525C3BC3AB4</object-id><label>Figure 3.</label><caption><p><bold>A</bold>. <italic><tp:taxon-name><tp:taxon-name-part taxon-name-part-type="genus" reg="Ophiocordyceps">Ophiocordyceps</tp:taxon-name-part> <tp:taxon-name-part taxon-name-part-type="species" reg="ramosa">ramosa</tp:taxon-name-part></tp:taxon-name></italic>; <bold>B, C</bold>. Colonial morphology on <abbrev xmlns:xlink="http://www.w3.org/1999/xlink" xlink:title="potato dextrose agar" xlink:type="simple">PDA</abbrev> agar medium for 45 d; <bold>D–N</bold>. Conidiogenous cells and conidia; <bold>O–P</bold>. Conidiogenous cells. Scale bars: 1 cm (<bold>A–C</bold>); 20 µm (<bold>D, E</bold>); 10 µm (<bold>F–P</bold>); 5 µm (<bold>Q–S</bold>).</p></caption><graphic xmlns:xlink="http://www.w3.org/1999/xlink" xlink:href="mycokeys-127-191-g003.jpg" id="oo_1518749.jpg" position="float" orientation="portrait" xlink:type="simple"><uri content-type="original_file" xlink:type="simple">https://binary.pensoft.net/fig/1518749</uri></graphic></fig></tp:treatment-sec><tp:treatment-sec sec-type="Host"><title>Host.</title><p>The larvae of <tp:taxon-name><tp:taxon-name-part taxon-name-part-type="family" reg="Noctuidae">Noctuidae</tp:taxon-name-part></tp:taxon-name> (<tp:taxon-name><tp:taxon-name-part taxon-name-part-type="order" reg="Lepidoptera">Lepidoptera</tp:taxon-name-part></tp:taxon-name>).</p></tp:treatment-sec><tp:treatment-sec sec-type="Distribution and Habitat"><title>Distribution and Habitat.</title><p>China, Liaoning Province, Tieling City. This fungus parasitizes the larvae of <tp:taxon-name><tp:taxon-name-part taxon-name-part-type="family" reg="Noctuidae">Noctuidae</tp:taxon-name-part></tp:taxon-name> (<tp:taxon-name><tp:taxon-name-part taxon-name-part-type="order" reg="Lepidoptera">Lepidoptera</tp:taxon-name-part></tp:taxon-name>) within the soil of mixed forests in subtropical humid regions. Its fruiting bodies penetrate the forest litter layer to emerge.</p></tp:treatment-sec><tp:treatment-sec sec-type="Notes"><title>Notes.</title><p>The conidiogenous cells of <italic><tp:taxon-name><tp:taxon-name-part taxon-name-part-type="genus" reg="Ophiocordyceps">Ophiocordyceps</tp:taxon-name-part> <tp:taxon-name-part taxon-name-part-type="species" reg="ramosa">ramosa</tp:taxon-name-part></tp:taxon-name></italic> were synnematous. Phialides were characterized by a swollen basal part that abruptly narrowed into a slender neck, each producing either single or multiple (two or more) branches. Conidia were spherical or sub-spherical and surrounded by a mucilaginous sheath. Morphologically, <italic><tp:taxon-name><tp:taxon-name-part taxon-name-part-type="genus" reg="Ophiocordyceps">O.</tp:taxon-name-part> <tp:taxon-name-part taxon-name-part-type="species" reg="ramosa">ramosa</tp:taxon-name-part></tp:taxon-name></italic> conformed to the characteristics of the genus <italic><tp:taxon-name><tp:taxon-name-part taxon-name-part-type="genus" reg="Ophiocordyceps">Ophiocordyceps</tp:taxon-name-part></tp:taxon-name></italic>. Phylogenetic analysis of the genus <italic><tp:taxon-name><tp:taxon-name-part taxon-name-part-type="genus" reg="Ophiocordyceps">Ophiocordyceps</tp:taxon-name-part></tp:taxon-name></italic> (Fig. <xref ref-type="fig" rid="F1">1</xref>) indicated that <italic><tp:taxon-name><tp:taxon-name-part taxon-name-part-type="genus" reg="Ophiocordyceps">O.</tp:taxon-name-part> <tp:taxon-name-part taxon-name-part-type="species" reg="ramosa">ramosa</tp:taxon-name-part></tp:taxon-name></italic> formed a separate clade and clustered with <italic><tp:taxon-name><tp:taxon-name-part taxon-name-part-type="genus" reg="Hirsutella">Hirsutella</tp:taxon-name-part> <tp:taxon-name-part taxon-name-part-type="species" reg="satumaensis">satumaensis</tp:taxon-name-part></tp:taxon-name></italic> and <italic><tp:taxon-name><tp:taxon-name-part taxon-name-part-type="genus" reg="Hirsutella">H.</tp:taxon-name-part> <tp:taxon-name-part taxon-name-part-type="species" reg="nodulosa">nodulosa</tp:taxon-name-part></tp:taxon-name></italic>. However, <italic><tp:taxon-name><tp:taxon-name-part taxon-name-part-type="genus" reg="Ophiocordyceps">O.</tp:taxon-name-part> <tp:taxon-name-part taxon-name-part-type="species" reg="ramosa">ramosa</tp:taxon-name-part></tp:taxon-name></italic> produced two distinct types of conidiogenous cells, which differed significantly in morphology and size from those of <italic><tp:taxon-name><tp:taxon-name-part taxon-name-part-type="genus" reg="Hirsutella">H.</tp:taxon-name-part> <tp:taxon-name-part taxon-name-part-type="species" reg="satumaensis">satumaensis</tp:taxon-name-part></tp:taxon-name></italic> and <italic><tp:taxon-name><tp:taxon-name-part taxon-name-part-type="genus" reg="Hirsutella">H.</tp:taxon-name-part> <tp:taxon-name-part taxon-name-part-type="species" reg="nodulosa">nodulosa</tp:taxon-name-part></tp:taxon-name></italic> (Table <xref ref-type="table" rid="T3">3</xref>). Furthermore, <italic><tp:taxon-name><tp:taxon-name-part taxon-name-part-type="genus" reg="Ophiocordyceps">O.</tp:taxon-name-part> <tp:taxon-name-part taxon-name-part-type="species" reg="ramosa">ramosa</tp:taxon-name-part></tp:taxon-name></italic> parasitizes larvae of <tp:taxon-name><tp:taxon-name-part taxon-name-part-type="family" reg="Noctuidae">Noctuidae</tp:taxon-name-part></tp:taxon-name>, whereas <italic><tp:taxon-name><tp:taxon-name-part taxon-name-part-type="genus" reg="Hirsutella">H.</tp:taxon-name-part> <tp:taxon-name-part taxon-name-part-type="species" reg="satumaensis">satumaensis</tp:taxon-name-part></tp:taxon-name></italic> and <italic><tp:taxon-name><tp:taxon-name-part taxon-name-part-type="genus" reg="Hirsutella">H.</tp:taxon-name-part> <tp:taxon-name-part taxon-name-part-type="species" reg="nodulosa">nodulosa</tp:taxon-name-part></tp:taxon-name></italic> parasitizes larvae of <italic><tp:taxon-name><tp:taxon-name-part taxon-name-part-type="genus" reg="Bombyx">Bombyx</tp:taxon-name-part> <tp:taxon-name-part taxon-name-part-type="species" reg="mori">mori</tp:taxon-name-part></tp:taxon-name></italic> and mites, respectively, demonstrating distinct differences in host range. Therefore, the morphological features and phylogenetic analyses supported that <italic><tp:taxon-name><tp:taxon-name-part taxon-name-part-type="genus" reg="Ophiocordyceps">O.</tp:taxon-name-part> <tp:taxon-name-part taxon-name-part-type="species" reg="ramosa">ramosa</tp:taxon-name-part></tp:taxon-name></italic> was a new species.</p><table-wrap id="T3" position="float" orientation="portrait"><label>Table 3.</label><caption><p>Morphological comparisons of <italic><tp:taxon-name><tp:taxon-name-part taxon-name-part-type="genus" reg="Ophiocordyceps">Ophiocordyceps</tp:taxon-name-part> <tp:taxon-name-part taxon-name-part-type="species" reg="ramosa">ramosa</tp:taxon-name-part></tp:taxon-name></italic> with closely related species.</p></caption><table><tbody><tr><th rowspan="1" colspan="1">Species</th><th rowspan="1" colspan="1">Host</th><th rowspan="1" colspan="1">Stromata (mm)</th><th rowspan="1" colspan="1">Conidiogenous Cells (μm)</th><th rowspan="1" colspan="1">Conidia</th><th rowspan="1" colspan="1">References</th></tr><tr><td rowspan="1" colspan="1">
                      <italic>
                        <tp:taxon-name><tp:taxon-name-part taxon-name-part-type="genus" reg="Hirsutella">H.</tp:taxon-name-part> <tp:taxon-name-part taxon-name-part-type="species" reg="liboensis">liboensis</tp:taxon-name-part></tp:taxon-name>
                      </italic>
                    </td><td rowspan="1" colspan="1">Larvae of <tp:taxon-name><tp:taxon-name-part taxon-name-part-type="family" reg="Cossidae">Cossidae</tp:taxon-name-part></tp:taxon-name> (<tp:taxon-name><tp:taxon-name-part taxon-name-part-type="order" reg="Lepidoptera">Lepidoptera</tp:taxon-name-part></tp:taxon-name>)</td><td rowspan="1" colspan="1">Clustered</td><td rowspan="1" colspan="1">Base significantly swollen, length 28–30 μm, neck width 1–2 μm, twisting in 2–3 helices at the apex, base width 3–4.5 μm</td><td rowspan="1" colspan="1">Fusiform or orange-segmented, in pairs or single, 6–8 × 3–5 μm, with a mucous sheath.</td><td rowspan="1" colspan="1">(<xref ref-type="bibr" rid="B88">Zou et al. 2010</xref>)</td></tr><tr><td rowspan="1" colspan="1">
                      <italic>
                        <tp:taxon-name><tp:taxon-name-part taxon-name-part-type="genus" reg="Hirsutella">H.</tp:taxon-name-part> <tp:taxon-name-part taxon-name-part-type="species" reg="nodulosa">nodulosa</tp:taxon-name-part></tp:taxon-name>
                      </italic>
                    </td><td rowspan="1" colspan="1"><tp:taxon-name><tp:taxon-name-part taxon-name-part-type="order" reg="Lepidoptera">Lepidoptera</tp:taxon-name-part></tp:taxon-name>, <tp:taxon-name><tp:taxon-name-part taxon-name-part-type="subclass" reg="Acari">Acari</tp:taxon-name-part></tp:taxon-name></td><td rowspan="1" colspan="1">None</td><td rowspan="1" colspan="1">Base swollen, 20–35 × 4 μm, neck often twists in a helix at the apex, neck width 1 μm, with tiny warts</td><td rowspan="1" colspan="1">Ellipsoid or shaped like an orange segment, 5–6 × 3 μm, with a mucous sheath</td><td rowspan="1" colspan="1">(<xref ref-type="bibr" rid="B40">Minter and Brady 1980</xref>)</td></tr><tr><td rowspan="1" colspan="1">
                      <italic>
                        <tp:taxon-name><tp:taxon-name-part taxon-name-part-type="genus" reg="Hirsutella">H.</tp:taxon-name-part> <tp:taxon-name-part taxon-name-part-type="species" reg="satumaensis">satumaensis</tp:taxon-name-part></tp:taxon-name>
                      </italic>
                    </td><td rowspan="1" colspan="1">Larvae of <italic><tp:taxon-name><tp:taxon-name-part taxon-name-part-type="genus" reg="Bombyx">Bombyx</tp:taxon-name-part> <tp:taxon-name-part taxon-name-part-type="species" reg="mori">mori</tp:taxon-name-part></tp:taxon-name></italic> (<tp:taxon-name><tp:taxon-name-part taxon-name-part-type="order" reg="Lepidoptera">Lepidoptera</tp:taxon-name-part></tp:taxon-name>)</td><td rowspan="1" colspan="1">Clustered, 3.0–6.5 × 0.5 mm</td><td rowspan="1" colspan="1">With Conoid to cylindrical base, size 5–17 × 3–4.5 μm, neck length 7 μm, twisting in a helix at the apex; base with warts</td><td rowspan="1" colspan="1">Fusiform or orange-segmented, 5–7.5 × 3–5 μm, with a mucous sheath</td><td rowspan="1" colspan="1">(<xref ref-type="bibr" rid="B2">Aoki et al. 1957</xref>; <xref ref-type="bibr" rid="B49">Quandt et al. 2014</xref>)</td></tr><tr><td rowspan="1" colspan="1">
                      <italic>
                        <tp:taxon-name><tp:taxon-name-part taxon-name-part-type="genus" reg="Hirsutella">H.</tp:taxon-name-part> <tp:taxon-name-part taxon-name-part-type="species" reg="subulata">subulata</tp:taxon-name-part></tp:taxon-name>
                      </italic>
                    </td><td rowspan="1" colspan="1">Larvae of <tp:taxon-name><tp:taxon-name-part taxon-name-part-type="order" reg="Lepidoptera">Lepidoptera</tp:taxon-name-part></tp:taxon-name></td><td rowspan="1" colspan="1">Solitary, 15–50 × 0.1–0.3 mm</td><td rowspan="1" colspan="1">Phialidic, neck 6–12 µm long, base size (4–8 × 3–5 µm)</td><td rowspan="1" colspan="1">Narrowly ellipsoid, in pairs or single, 4–8 × 1.5–2.5 μm, with mucous sheath.</td><td rowspan="1" colspan="1">(<xref ref-type="bibr" rid="B14">Hodge 1998</xref>)</td></tr><tr><td rowspan="1" colspan="1">
                      <italic>
                        <tp:taxon-name><tp:taxon-name-part taxon-name-part-type="genus" reg="Ophiocordyceps">Ophiocordyceps</tp:taxon-name-part> <tp:taxon-name-part taxon-name-part-type="species" reg="campes">campes</tp:taxon-name-part></tp:taxon-name>
                      </italic>
                    </td><td rowspan="1" colspan="1">larvae of <tp:taxon-name><tp:taxon-name-part taxon-name-part-type="order" reg="Lepidoptera">Lepidoptera</tp:taxon-name-part></tp:taxon-name></td><td rowspan="1" colspan="1">1–3 arising from the host, cylindrical, 50–100 × 1–2, with steriletip</td><td rowspan="1" colspan="1">Mono- or polyphialidic. Cylindrical with tiny warts, 21–25 × 3 μm at the base, tapering to a 1 μm wide neck with helical twists at the apex</td><td rowspan="1" colspan="1">Hyaline, 1-celled, smooth-walled, lemon-shaped to falcate, arising singly from the apex of the neck, 5–6 × 3–4 μm, embedded in a mucous sheath</td><td rowspan="1" colspan="1">(Tasanathai et al. 2020)</td></tr><tr><td rowspan="1" colspan="1">
                      <italic>
                        <tp:taxon-name><tp:taxon-name-part taxon-name-part-type="genus" reg="Ophiocordyceps">O.</tp:taxon-name-part> <tp:taxon-name-part taxon-name-part-type="species" reg="longistromata">longistromata</tp:taxon-name-part></tp:taxon-name>
                      </italic>
                    </td><td rowspan="1" colspan="1">larva of <tp:taxon-name><tp:taxon-name-part taxon-name-part-type="order" reg="Lepidoptera">Lepidoptera</tp:taxon-name-part></tp:taxon-name></td><td rowspan="1" colspan="1">Several, cylindrical, 50–100×1–2 mm, with sterile tip</td><td rowspan="1" colspan="1">Mono- or polyphialidic, hyaline and cylindrical with tiny warts, 22–27 × 2–3 μm at the base gradually tapering to a thin neck, 1 μm wide with twists in a helix at the apex.</td><td rowspan="1" colspan="1">Hyaline, smooth, fusiform, arising from the apex of the neck singly, 8–10 × 2–3 μm.</td><td rowspan="1" colspan="1">(Tasanathai et al. 2020)</td></tr><tr><td rowspan="1" colspan="1">
                      <italic>
                        <tp:taxon-name><tp:taxon-name-part taxon-name-part-type="genus" reg="Ophiocordyceps">O.</tp:taxon-name-part> <tp:taxon-name-part taxon-name-part-type="species" reg="phuwiangensis">phuwiangensis</tp:taxon-name-part></tp:taxon-name>
                      </italic>
                    </td><td rowspan="1" colspan="1">larvae of <tp:taxon-name><tp:taxon-name-part taxon-name-part-type="order" reg="Lepidoptera">Lepidoptera</tp:taxon-name-part></tp:taxon-name></td><td rowspan="1" colspan="1">Several, cylindrical, 50–100 × 1–2, with sterile tip</td><td rowspan="1" colspan="1">Swollen at the base or slightly flask-shaped, tiny warts, 30–37 × 3 μm, helical twisting at the apex of phialide neck</td><td rowspan="1" colspan="1">Hyaline, smooth, ellipsoid to lemon–shaped, arising singly from the apex of the neck, 6–7 × 3–4 μm, surrounded by a mucous sheath</td><td rowspan="1" colspan="1">(Tasanathai et al. 2020)</td></tr><tr><td rowspan="1" colspan="1">
                      <italic>
                        <tp:taxon-name><tp:taxon-name-part taxon-name-part-type="genus" reg="Ophiocordyceps">O.</tp:taxon-name-part> <tp:taxon-name-part taxon-name-part-type="species" reg="pingbianensis">pingbianensis</tp:taxon-name-part></tp:taxon-name>
                      </italic>
                    </td><td rowspan="1" colspan="1">Larvae of tiger beetle (<tp:taxon-name><tp:taxon-name-part taxon-name-part-type="order" reg="Coleoptera">Coleoptera</tp:taxon-name-part></tp:taxon-name>)</td><td rowspan="1" colspan="1">Geminate, 17–21 × 0.16–0.21 mm</td><td rowspan="1" colspan="1">Base obviously swollen, 20.4–31.6 × 3.2–5.2 μm, neck width 1–1.5 μm, twisty and warty at the apex</td><td rowspan="1" colspan="1">Solitary, fusiform or oval, 5.3–7.5 × 3.1–4.6 μm, with a mucous sheath</td><td rowspan="1" colspan="1">(<xref ref-type="bibr" rid="B9">Chen et al. 2021</xref>)</td></tr><tr><td rowspan="1" colspan="1">
                      <italic>
                        <tp:taxon-name><tp:taxon-name-part taxon-name-part-type="genus" reg="Ophiocordyceps">O.</tp:taxon-name-part> <tp:taxon-name-part taxon-name-part-type="species" reg="pseudoacicularis">pseudoacicularis</tp:taxon-name-part></tp:taxon-name>
                      </italic>
                    </td><td rowspan="1" colspan="1">larvae of <tp:taxon-name><tp:taxon-name-part taxon-name-part-type="order" reg="Lepidoptera">Lepidoptera</tp:taxon-name-part></tp:taxon-name></td><td rowspan="1" colspan="1">Solitary to several, cylindrical, 45–70 × 0.5 mm</td><td rowspan="1" colspan="1">Monophialidic or polyphialidic, hyaline, smooth. Phialides 12–15 μm, phialide base 6.5–9 × 4–5 μm, phialide neck 4–7 × 0.5–1 μm.</td><td rowspan="1" colspan="1">Hyaline, smooth, fusiform, 5–6 × 2 μm, surrounded by mucous sheath.</td><td rowspan="1" colspan="1">(<xref ref-type="bibr" rid="B35">Luangsa-ard et al. 2018</xref>)</td></tr><tr><td rowspan="1" colspan="1">
                      <italic>
                        <tp:taxon-name><tp:taxon-name-part taxon-name-part-type="genus" reg="Ophiocordyceps">O.</tp:taxon-name-part> <tp:taxon-name-part taxon-name-part-type="species" reg="ramosa">ramosa</tp:taxon-name-part></tp:taxon-name>
                      </italic>
                    </td><td rowspan="1" colspan="1">Larvae of <tp:taxon-name><tp:taxon-name-part taxon-name-part-type="family" reg="Noctuidae">Noctuidae</tp:taxon-name-part></tp:taxon-name> (<tp:taxon-name><tp:taxon-name-part taxon-name-part-type="order" reg="Lepidoptera">Lepidoptera</tp:taxon-name-part></tp:taxon-name>)</td><td rowspan="1" colspan="1">multi-branched, woody, light brown, and partially forked, 2.12–3.31 cm</td><td rowspan="1" colspan="1">Unbranched, with a swollen base (3.10–3.62 µm wide) and a tapering neck (0.65–1.01 µm wide), or branch, enlarged at the base, then branch and taper at the neck to produced conidiophores</td><td rowspan="1" colspan="1">Spherical (5.58–6.67 µm) or sub–spherical (6.47–7.93 × 5.29–6.55 µm), with a mucilaginous sheath</td><td rowspan="1" colspan="1">This study</td></tr></tbody></table></table-wrap></tp:treatment-sec><tp:treatment-sec><!--Section generated to contain objects referenced in tp:taxon-treatment.--><fig id="F1" position="float" orientation="portrait"><object-id xmlns:xlink="http://www.w3.org/1999/xlink" content-type="arpha" xlink:type="simple">AE25A088-6F1A-57CD-92D7-F63CB0566A03</object-id><label>Figure 1.</label><caption><p>The phylogeny of <italic><tp:taxon-name><tp:taxon-name-part taxon-name-part-type="genus" reg="Ophiocordyceps">Ophiocordyceps</tp:taxon-name-part></tp:taxon-name></italic> with emphasis on <italic><tp:taxon-name><tp:taxon-name-part taxon-name-part-type="genus" reg="Ophiocordyceps">O.</tp:taxon-name-part> <tp:taxon-name-part taxon-name-part-type="species" reg="ramosa">ramosa</tp:taxon-name-part></tp:taxon-name></italic> and their related species based on six-locus (<abbrev xmlns:xlink="http://www.w3.org/1999/xlink" xlink:title="internal transcribed spacer" xlink:type="simple">ITS</abbrev>, nrLSU, nrSSU, <italic><abbrev xmlns:xlink="http://www.w3.org/1999/xlink" xlink:title="translation elongation factor 1-alpha gene" xlink:type="simple">tef-1α</abbrev></italic>, <italic><abbrev xmlns:xlink="http://www.w3.org/1999/xlink" xlink:title="partial RNA polymerase II largest subunit" xlink:type="simple">rpb1</abbrev></italic> and <italic>rpb2</italic>) datasets.</p></caption><graphic xmlns:xlink="http://www.w3.org/1999/xlink" xlink:href="mycokeys-127-191-g001.jpg" id="oo_1518747.jpg" position="float" orientation="portrait" xlink:type="simple"><uri content-type="original_file" xlink:type="simple">https://binary.pensoft.net/fig/1518747</uri></graphic></fig></tp:treatment-sec><ref-list><ref id="B88"><mixed-citation xmlns:xlink="http://www.w3.org/1999/xlink" xlink:type="simple">Zou X, Liu A, Liang Z, Han Y, Yang M (2010) <italic><tp:taxon-name><tp:taxon-name-part taxon-name-part-type="genus">Hirsutella</tp:taxon-name-part> <tp:taxon-name-part taxon-name-part-type="species">liboensis</tp:taxon-name-part></tp:taxon-name></italic>, a new entomopathogenic species affecting <tp:taxon-name><tp:taxon-name-part taxon-name-part-type="family">Cossidae</tp:taxon-name-part></tp:taxon-name> (<tp:taxon-name><tp:taxon-name-part taxon-name-part-type="order">Lepidoptera</tp:taxon-name-part></tp:taxon-name>) in China. Mycotaxon 111: 39–44. <ext-link xlink:href="10.5248/111.39" ext-link-type="doi" xlink:type="simple">https://doi.org/10.5248/111.39</ext-link></mixed-citation></ref><ref id="B40"><mixed-citation xmlns:xlink="http://www.w3.org/1999/xlink" xlink:type="simple">Minter DW, Brady BL (1980) Mononematous species of <italic><tp:taxon-name><tp:taxon-name-part taxon-name-part-type="genus">Hirsutella</tp:taxon-name-part></tp:taxon-name></italic>. Transactions of the British Mycological Society 74: 271–282. <ext-link xlink:href="10.1016/S0007-1536(80)80157-4" ext-link-type="doi" xlink:type="simple">https://doi.org/10.1016/S0007-1536(80)80157-4</ext-link></mixed-citation></ref><ref id="B2"><mixed-citation xmlns:xlink="http://www.w3.org/1999/xlink" xlink:type="simple">Aoki K, Nakasato Y, Fujimoto I, Suzuki K (1957) Studies on the new fungous parasites of silkworms, <italic><tp:taxon-name><tp:taxon-name-part taxon-name-part-type="genus">Bombyx</tp:taxon-name-part> <tp:taxon-name-part taxon-name-part-type="species">mori</tp:taxon-name-part></tp:taxon-name></italic> L. IV. <italic><tp:taxon-name><tp:taxon-name-part taxon-name-part-type="genus">Hirsutella</tp:taxon-name-part> <tp:taxon-name-part taxon-name-part-type="species">satumaensis</tp:taxon-name-part></tp:taxon-name></italic> Aoki sp. nov. Bulletin of the Sericultural Experiment Station 14: 471–486.</mixed-citation></ref><ref id="B49"><mixed-citation xmlns:xlink="http://www.w3.org/1999/xlink" xlink:type="simple">Quandt CA, Kepler RM, Gams W, Araújo JPM, Ban S, Evans HC, Hughes D, Humber R, Hywel-Jones N, Li Z, Luangsa-Ard JJ, Rehner SA, Sanjuan T, Sato H, Shrestha B, Sung GH, Yao YJ, Zare R, Spatafora JW (2014) Phylogenetic-based nomenclatural proposals for <tp:taxon-name><tp:taxon-name-part taxon-name-part-type="family">Ophiocordycipitaceae</tp:taxon-name-part></tp:taxon-name> (<tp:taxon-name><tp:taxon-name-part taxon-name-part-type="order">Hypocreales</tp:taxon-name-part></tp:taxon-name>) with new combinations in <italic><tp:taxon-name><tp:taxon-name-part taxon-name-part-type="genus">Tolypocladium</tp:taxon-name-part></tp:taxon-name></italic>. IMA Fungus 5: 121–134. <ext-link xlink:href="10.5598/imafungus.2014.05.01.12" ext-link-type="doi" xlink:type="simple">https://doi.org/10.5598/imafungus.2014.05.01.12</ext-link></mixed-citation></ref><ref id="B14"><mixed-citation xmlns:xlink="http://www.w3.org/1999/xlink" xlink:type="simple">Hodge KT (1998) Revisionary Studies in <italic><tp:taxon-name><tp:taxon-name-part taxon-name-part-type="genus">Hirsutella</tp:taxon-name-part></tp:taxon-name></italic> (Anamorphic <tp:taxon-name><tp:taxon-name-part taxon-name-part-type="order">Hyphomycetes</tp:taxon-name-part></tp:taxon-name>: <tp:taxon-name><tp:taxon-name-part taxon-name-part-type="family">Clavicipitaceae</tp:taxon-name-part></tp:taxon-name>). PhD Thesis, Cornell University, New York, USA.</mixed-citation></ref><ref id="B9"><mixed-citation xmlns:xlink="http://www.w3.org/1999/xlink" xlink:type="simple">Chen S, Wang Y, Zhu K, Yu H (2021) Mitogenomics, phylogeny and morphology reveal <italic><tp:taxon-name><tp:taxon-name-part taxon-name-part-type="genus">Ophiocordyceps</tp:taxon-name-part> <tp:taxon-name-part taxon-name-part-type="species">pingbianensis</tp:taxon-name-part></tp:taxon-name></italic> sp. nov., an entomopathogenic fungus from China. Life (Basel, Switzerland) 11: 686. <ext-link xlink:href="10.3390/life11070686" ext-link-type="doi" xlink:type="simple">https://doi.org/10.3390/life11070686</ext-link></mixed-citation></ref><ref id="B35"><mixed-citation xmlns:xlink="http://www.w3.org/1999/xlink" xlink:type="simple">Luangsa-ard J, Tasanathai K, Thanakitpipattana D, Khonsanit A, Stadler M (2018) Novel and interesting <italic><tp:taxon-name><tp:taxon-name-part taxon-name-part-type="genus">Ophiocordyceps</tp:taxon-name-part></tp:taxon-name></italic> spp. (<tp:taxon-name><tp:taxon-name-part taxon-name-part-type="family">Ophiocordycipitaceae</tp:taxon-name-part></tp:taxon-name>, <tp:taxon-name><tp:taxon-name-part taxon-name-part-type="order">Hypocreales</tp:taxon-name-part></tp:taxon-name>) with superficial perithecia from Thailand. Studies in Mycology 89: 125–142. <ext-link xlink:href="10.1016/j.simyco.2018.02.001" ext-link-type="doi" xlink:type="simple">https://doi.org/10.1016/j.simyco.2018.02.001</ext-link></mixed-citation></ref></ref-list></tp:taxon-treatment>
