# Supplementary material for: Molecular phylogeny and morphology reveal two new species, Ophiocordyceps ramosa sp. nov. (Ophiocordycipitaceae) and Leptobacillium hepiali sp. nov. (Cordycipitaceae), in Hypocreales from China
Source: MycoKeys. 2026 Jan 23;127:191–216. doi: 10.3897/mycokeys.127.173361 (PMC12859648; doi:10.3897/mycokeys.127.173361)
Supplement: XML Treatment for Leptobacillium hepiali [file mycokeys.127.173361-treatment2.xml]

<!DOCTYPE tp:taxon-treatment
  PUBLIC "-//TaxonX//DTD Taxonomic Treatment Publishing DTD v0 20100105//EN" "tax-treatment-NSO.dtd">
<tp:taxon-treatment xmlns:tp="http://www.plazi.org/taxpub"><tp:treatment-meta><kwd-group><label>Taxon classification</label><kwd>
                <named-content content-type="kingdom">Fungi</named-content>
              </kwd><kwd>
                <named-content content-type="family">Cordycipitaceae</named-content>
              </kwd></kwd-group><mixed-citation publication-type="journal"><person-group><name><surname>Shen</surname><given-names>Juan</given-names></name><name><surname>Gou</surname><given-names>Wei</given-names></name><name><surname>Tian</surname><given-names>Hui-Ling</given-names></name><name><surname>Fei</surname><given-names>Gang-Xiang</given-names></name><name><surname>Guan</surname><given-names>Jing-Qiang</given-names></name><name><surname>Long</surname><given-names>Chun-Yan</given-names></name><name><surname>Zou</surname><given-names>Xiao</given-names></name></person-group><article-title>Molecular phylogeny and morphology reveal two new species, <italic><tp:taxon-name><tp:taxon-name-part taxon-name-part-type="genus" reg="Ophiocordyceps">Ophiocordyceps</tp:taxon-name-part> <tp:taxon-name-part taxon-name-part-type="species" reg="ramosa">ramosa</tp:taxon-name-part></tp:taxon-name></italic> sp. nov. (<tp:taxon-name><tp:taxon-name-part taxon-name-part-type="family" reg="Ophiocordycipitaceae">Ophiocordycipitaceae</tp:taxon-name-part></tp:taxon-name>) and <italic><tp:taxon-name><tp:taxon-name-part taxon-name-part-type="genus" reg="Leptobacillium">Leptobacillium</tp:taxon-name-part> <tp:taxon-name-part taxon-name-part-type="species" reg="hepiali">hepiali</tp:taxon-name-part></tp:taxon-name></italic> sp. nov. (<tp:taxon-name><tp:taxon-name-part taxon-name-part-type="family" reg="Cordycipitaceae">Cordycipitaceae</tp:taxon-name-part></tp:taxon-name>), in <tp:taxon-name><tp:taxon-name-part taxon-name-part-type="order" reg="Hypocreales">Hypocreales</tp:taxon-name-part></tp:taxon-name> from China</article-title><source>MycoKeys</source><day>23</day><month>01</month><year>2026</year><volume>127</volume><fpage>191</fpage><lpage>216</lpage><pub-id pub-id-type="doi">10.3897/mycokeys.127.173361</pub-id></mixed-citation></tp:treatment-meta><tp:nomenclature><tp:taxon-name><object-id xmlns:xlink="http://www.w3.org/1999/xlink" content-type="arpha" xlink:type="simple">602282AF-3841-5FF8-9582-C51DCD8E3415</object-id><tp:taxon-name-part taxon-name-part-type="genus" reg="Leptobacillium">Leptobacillium</tp:taxon-name-part> <tp:taxon-name-part taxon-name-part-type="species" reg="hepiali">hepiali</tp:taxon-name-part><object-id xmlns:xlink="http://www.w3.org/1999/xlink" content-type="mycobank" xlink:type="simple">860614</object-id></tp:taxon-name><tp:taxon-authority>X. Zou, J. Shen &amp; G.X. Fei</tp:taxon-authority><tp:taxon-status xmlns:xlink="http://www.w3.org/1999/xlink" xlink:type="simple">sp. nov.</tp:taxon-status><xref ref-type="fig" rid="F4">Fig. 4</xref></tp:nomenclature><tp:treatment-sec sec-type="Etymology"><title>Etymology.</title><p>“hepiali” refers to its host genus, <italic><tp:taxon-name><tp:taxon-name-part taxon-name-part-type="genus" reg="Hepialus">Hepialus</tp:taxon-name-part></tp:taxon-name></italic>.</p></tp:treatment-sec><tp:treatment-sec sec-type="Type"><title>Type.</title><p>China • Guizhou Province, Zunyi City, Daozhen County, Guizhou Dashahe Nature Reserve, Yangxi Town (<named-content xmlns:xlink="http://www.w3.org/1999/xlink" content-type="dwc:verbatimCoordinates" xlink:type="simple">29°04.98'N, 107°34.89'E</named-content>, 1073 m), The material was isolated from <italic><tp:taxon-name><tp:taxon-name-part taxon-name-part-type="genus" reg="Ophiocordyceps">Ophiocordyceps</tp:taxon-name-part></tp:taxon-name></italic> spp. of sclerotium (the larvae of <italic><tp:taxon-name><tp:taxon-name-part taxon-name-part-type="genus" reg="Hepialus">Hepialus</tp:taxon-name-part></tp:taxon-name></italic> sp.), 28 September 2024, Xiao Zou, Juan Shen &amp; Gangxiang Fei, isolated culture on <abbrev xmlns:xlink="http://www.w3.org/1999/xlink" xlink:title="potato dextrose agar" xlink:type="simple">PDA</abbrev>, culture ex-holotype <abbrev xmlns:xlink="http://www.w3.org/1999/xlink" content-type="institution" xlink:title="Institute of Fungal Resources, Guizhou University" xlink:type="simple">GZUIFR</abbrev> YX01-2. All isolated strains were deposited at the Institute of Fungal Resources, Guizhou University (<abbrev xmlns:xlink="http://www.w3.org/1999/xlink" content-type="institution" xlink:title="Institute of Fungal Resources, Guizhou University" xlink:type="simple">GZUIFR</abbrev>), China.</p></tp:treatment-sec><tp:treatment-sec sec-type="Description"><title>Description.</title><p><bold>Sexual morph</bold>. Not found.</p><p><bold>Asexual morph</bold>. Colonies on <abbrev xmlns:xlink="http://www.w3.org/1999/xlink" xlink:title="potato dextrose agar" xlink:type="simple">PDA</abbrev> rather rapid growing, reaching 32–38 mm in diameter in 15 days at 25 °C, circular, raised center, thin hyphae at the edges, aerial hyphae appearing as white downy hairs, reverse yellow. Colonies diameter reached 65–71 mm at 25 °C for 30 days, with a raised white center and pale-yellow coloration from center to margin, reverse yellow in the middle, gradually fading to pale yellow toward the periphery. Conidiogenous cells bearing mainly long solitary phialides. Phialides mainly solitary, columnar, tapering from base to apex, measuring 15.77–47.9 μm in length, with a basal width of 1.38–2.77 μm and apical width of 0.42–0.83 μm. Conidia mostly forming long and slender chains, fusiform, 3.37–5.63 × 0.39–1.60 μm.</p><fig id="F4" position="float" orientation="portrait"><object-id xmlns:xlink="http://www.w3.org/1999/xlink" content-type="arpha" xlink:type="simple">5FF70B3E-E9EA-5D46-8EA4-E0BF5FE80A36</object-id><label>Figure 4.</label><caption><p><italic><tp:taxon-name><tp:taxon-name-part taxon-name-part-type="genus" reg="Leptobacillium">Leptobacillium</tp:taxon-name-part> <tp:taxon-name-part taxon-name-part-type="species" reg="hepiali">hepiali</tp:taxon-name-part></tp:taxon-name></italic>: <bold>A</bold>. Substrate; <bold>B, C</bold>. Colonial morphology on <abbrev xmlns:xlink="http://www.w3.org/1999/xlink" xlink:title="potato dextrose agar" xlink:type="simple">PDA</abbrev> agar medium for 15 d; <bold>D, E</bold>. Colonial morphology on <abbrev xmlns:xlink="http://www.w3.org/1999/xlink" xlink:title="potato dextrose agar" xlink:type="simple">PDA</abbrev> agar medium for 30 d; <bold>F–L</bold>. Conidiogenous cells and conidia; <bold>M</bold>. Conidiogenous cells. Scale bars: 2 cm (<bold>B, C</bold>); 1 cm (<bold>D, E</bold>);10 µm (<bold>F–M</bold>).</p></caption><graphic xmlns:xlink="http://www.w3.org/1999/xlink" xlink:href="mycokeys-127-191-g004.jpg" id="oo_1518750.jpg" position="float" orientation="portrait" xlink:type="simple"><uri content-type="original_file" xlink:type="simple">https://binary.pensoft.net/fig/1518750</uri></graphic></fig></tp:treatment-sec><tp:treatment-sec sec-type="Distribution"><title>Distribution.</title><p>China, Guizhou Province: Zunyi City.</p></tp:treatment-sec><tp:treatment-sec sec-type="Substrate"><title>Substrate.</title><p>Sclerotium of <italic><tp:taxon-name><tp:taxon-name-part taxon-name-part-type="genus" reg="Ophiocordyceps">Ophiocordyceps</tp:taxon-name-part></tp:taxon-name></italic> spp. (within the larvae of <italic><tp:taxon-name><tp:taxon-name-part taxon-name-part-type="genus" reg="Hepialus">Hepialus</tp:taxon-name-part></tp:taxon-name></italic> sp.)</p></tp:treatment-sec><tp:treatment-sec sec-type="Additional strain examined"><title>Additional strain examined.</title><p>China • Guizhou Province, Zunyi City, isolated from the larva of <italic><tp:taxon-name><tp:taxon-name-part taxon-name-part-type="genus" reg="Hepialus">Hepialus</tp:taxon-name-part></tp:taxon-name></italic> sp., on which the stroma of an <italic><tp:taxon-name><tp:taxon-name-part taxon-name-part-type="genus" reg="Ophiocordyceps">Ophiocordyceps</tp:taxon-name-part></tp:taxon-name></italic> species had developed, 28 September 2024, Xiao Zou, Juan Shen &amp; Gangxiang Fei, isolated culture on <abbrev xmlns:xlink="http://www.w3.org/1999/xlink" xlink:title="potato dextrose agar" xlink:type="simple">PDA</abbrev>, culture ex-holotype <abbrev xmlns:xlink="http://www.w3.org/1999/xlink" content-type="institution" xlink:title="Institute of Fungal Resources, Guizhou University" xlink:type="simple">GZUIFR</abbrev> YX01-2. Isolates were deposited at the Institute of Fungal Resources, Guizhou University (<abbrev xmlns:xlink="http://www.w3.org/1999/xlink" content-type="institution" xlink:title="Institute of Fungal Resources, Guizhou University" xlink:type="simple">GZUIFR</abbrev>), China.</p></tp:treatment-sec><tp:treatment-sec sec-type="Notes"><title>Notes.</title><p>The genus <italic><tp:taxon-name><tp:taxon-name-part taxon-name-part-type="genus" reg="Leptobacillium">Leptobacillium</tp:taxon-name-part></tp:taxon-name></italic> was proposed by Zare &amp; Gams in 2016 and belongs to the family <tp:taxon-name><tp:taxon-name-part taxon-name-part-type="family" reg="Cordycipitaceae">Cordycipitaceae</tp:taxon-name-part></tp:taxon-name>, its conidiogenous cells were often solitary on the hyphae, producing conidia in chains that were rod-shaped or fusiform. The morphology of <italic><tp:taxon-name><tp:taxon-name-part taxon-name-part-type="genus" reg="Leptobacillium">L.</tp:taxon-name-part> <tp:taxon-name-part taxon-name-part-type="species" reg="hepiali">hepiali</tp:taxon-name-part></tp:taxon-name></italic> conformed to the characteristics of the <italic><tp:taxon-name><tp:taxon-name-part taxon-name-part-type="genus" reg="Leptobacillium">Leptobacillium</tp:taxon-name-part></tp:taxon-name></italic> genus. Phylogenetic analysis (Fig. <xref ref-type="fig" rid="F2">2</xref>) indicated that the new species belongs to the genus <italic><tp:taxon-name><tp:taxon-name-part taxon-name-part-type="genus" reg="Leptobacillium">Leptobacillium</tp:taxon-name-part></tp:taxon-name></italic> and was clustered with <italic><tp:taxon-name><tp:taxon-name-part taxon-name-part-type="genus" reg="Leptobacillium">L.</tp:taxon-name-part> <tp:taxon-name-part taxon-name-part-type="species" reg="latisporum">latisporum</tp:taxon-name-part></tp:taxon-name></italic>. The phialides of the new species were solitary, whereas those of <italic><tp:taxon-name><tp:taxon-name-part taxon-name-part-type="genus" reg="Leptobacillium">L.</tp:taxon-name-part> <tp:taxon-name-part taxon-name-part-type="species" reg="latisporum">latisporum</tp:taxon-name-part></tp:taxon-name></italic> were branched with two or three (Table <xref ref-type="table" rid="T4">4</xref>). Therefore, morphological and phylogenetic analyses supported <italic><tp:taxon-name><tp:taxon-name-part taxon-name-part-type="genus" reg="Leptobacillium">L.</tp:taxon-name-part> <tp:taxon-name-part taxon-name-part-type="species" reg="hepiali">hepiali</tp:taxon-name-part></tp:taxon-name></italic> as a new species.</p><table-wrap id="T4" position="float" orientation="portrait"><label>Table 4.</label><caption><p>Morphological comparisons of <italic><tp:taxon-name><tp:taxon-name-part taxon-name-part-type="genus" reg="Leptobacillium">Leptobacillium</tp:taxon-name-part> <tp:taxon-name-part taxon-name-part-type="species" reg="hepiali">hepiali</tp:taxon-name-part></tp:taxon-name></italic> with closely related species.</p></caption><table><tbody><tr><th rowspan="1" colspan="1">Species</th><th rowspan="1" colspan="1">Source, Country</th><th rowspan="1" colspan="1">Colony morphology</th><th rowspan="1" colspan="1">Phialides (μm)</th><th rowspan="1" colspan="1">Conidia (μm)</th><th rowspan="1" colspan="1">References</th></tr><tr><td rowspan="1" colspan="1">
                      <italic>
                        <tp:taxon-name><tp:taxon-name-part taxon-name-part-type="genus" reg="Leptobacillium">Leptobacillium</tp:taxon-name-part> <tp:taxon-name-part taxon-name-part-type="species" reg="cavernicola">cavernicola</tp:taxon-name-part></tp:taxon-name>
                      </italic>
                    </td><td rowspan="1" colspan="1">Cave Airborne, Rock art cave airborne organism and Cave Surface sampling, France</td><td rowspan="1" colspan="1">White, reverse usually dark brown</td><td rowspan="1" colspan="1">Mainly solitary, slender, tapering toward tip, 5.1–27.2 × 1.2–1.7 µm</td><td rowspan="1" colspan="1">Forming long, slender chains, narrowly cylindrical to slightly fusiform, some were slightly lemon-shaped, first-formed conidium were usually shorter, obovoid to pyriform with a rounded distal end, 3.1–6.9 × 0.9–1.5 µm</td><td rowspan="1" colspan="1">(<xref ref-type="bibr" rid="B27">Leplat et al. 2022</xref>)</td></tr><tr><td rowspan="1" colspan="1">
                      <italic>
                        <tp:taxon-name><tp:taxon-name-part taxon-name-part-type="genus" reg="Leptobacillium">L.</tp:taxon-name-part> <tp:taxon-name-part taxon-name-part-type="species" reg="coffeanum">coffeanum</tp:taxon-name-part></tp:taxon-name>
                      </italic>
                    </td><td rowspan="1" colspan="1">Coffee branches, Brazil</td><td rowspan="1" colspan="1">White, reverse cream-colored. 30–33 mm (10d)</td><td rowspan="1" colspan="1">Mainly solitary, rarely in whorls of 2–3, gradually tapering towards the apex. 11–44 (–70) × 1.0–2.4 μm</td><td rowspan="1" colspan="1">Ellipsoidal to fusiform, 2.2–3.8 × 0.8–1.5 μm</td><td rowspan="1" colspan="1">(<xref ref-type="bibr" rid="B13">Gomes et al. 2018</xref>)</td></tr><tr><td rowspan="1" colspan="1">
                      <italic>
                        <tp:taxon-name><tp:taxon-name-part taxon-name-part-type="genus" reg="Leptobacillium">L.</tp:taxon-name-part> <tp:taxon-name-part taxon-name-part-type="species" reg="chinense">chinense</tp:taxon-name-part></tp:taxon-name>
                      </italic>
                    </td><td rowspan="1" colspan="1">Freshwater, China</td><td rowspan="1" colspan="1">White, reverse cream to light yellow</td><td rowspan="1" colspan="1">Solitary, (6.0–) 15–30(–68.0) × 1.5 µm</td><td rowspan="1" colspan="1">Ellipsoidal or oval or cylindrical, 3.5–5.0 × 1.0–1.5 µm, the conidia aggregate into chains, with the apex conidia subspherical or obovoid, 1.5–2.5 × 1.5–2.0 µm</td><td rowspan="1" colspan="1">(<xref ref-type="bibr" rid="B30">Liu and Cai 2012</xref>)</td></tr><tr><td rowspan="1" colspan="1">
                      <italic>
                        <tp:taxon-name><tp:taxon-name-part taxon-name-part-type="genus" reg="Leptobacillium">L.</tp:taxon-name-part> <tp:taxon-name-part taxon-name-part-type="species" reg="filiforme">filiforme</tp:taxon-name-part></tp:taxon-name>
                      </italic>
                    </td><td rowspan="1" colspan="1"><italic><tp:taxon-name><tp:taxon-name-part taxon-name-part-type="genus" reg="Citrullus">Citrullus</tp:taxon-name-part> <tp:taxon-name-part taxon-name-part-type="species" reg="lanatus">lanatus</tp:taxon-name-part></tp:taxon-name></italic> (<tp:taxon-name><tp:taxon-name-part taxon-name-part-type="family" reg="Cucurbitaceae">Cucurbitaceae</tp:taxon-name-part></tp:taxon-name>), Brazil</td><td rowspan="1" colspan="1">White, reverse white to yellowish cream. Up to 44 mm (10d)</td><td rowspan="1" colspan="1">Solitary, elongate, slightly tapering towards the apex. 9–18 × 1 μm</td><td rowspan="1" colspan="1">Fusoid to filiform. 7.2–12.5 × 1 µm</td><td rowspan="1" colspan="1">(<xref ref-type="bibr" rid="B10">Crous et al. 2018</xref>)</td></tr><tr><td rowspan="1" colspan="1"><italic><tp:taxon-name><tp:taxon-name-part taxon-name-part-type="genus" reg="Leptobacillium">L.</tp:taxon-name-part> <tp:taxon-name-part taxon-name-part-type="species" reg="hepiali">hepiali</tp:taxon-name-part></tp:taxon-name></italic>.</td><td rowspan="1" colspan="1">larvae of <tp:taxon-name><tp:taxon-name-part taxon-name-part-type="family" reg="Hepialidae">Hepialidae</tp:taxon-name-part></tp:taxon-name> (<tp:taxon-name><tp:taxon-name-part taxon-name-part-type="order" reg="Lepidoptera">Lepidoptera</tp:taxon-name-part></tp:taxon-name>)</td><td rowspan="1" colspan="1">White to Light yellow, reverse yellow to Light yellow, 65–70 mm</td><td rowspan="1" colspan="1">Solitary, 15.77–47.9 μm, base width 1.38–2.77 μm, top width 0.42–0.83 µm</td><td rowspan="1" colspan="1">Forming long and slender chains, fusiform, 3.37–5.63 × 0.39–1.60 μm</td><td rowspan="1" colspan="1">This study</td></tr><tr><td rowspan="1" colspan="1">
                      <italic>
                        <tp:taxon-name><tp:taxon-name-part taxon-name-part-type="genus" reg="Leptobacillium">L.</tp:taxon-name-part> <tp:taxon-name-part taxon-name-part-type="species" reg="latisporum">latisporum</tp:taxon-name-part></tp:taxon-name>
                      </italic>
                    </td><td rowspan="1" colspan="1">Karst cave Soil, Thailand.</td><td rowspan="1" colspan="1">White, reverse greyish orange to orange, white</td><td rowspan="1" colspan="1">13.2–40.8 × 2.9–4.8 μm</td><td rowspan="1" colspan="1">Shuttle shaped to narrow cylindrical, with single cells forming long chains, 3.9–6.3 × 1.9–3.9 μm</td><td rowspan="1" colspan="1">(<xref ref-type="bibr" rid="B45">Preedanon et al. 2023</xref>)</td></tr><tr><td rowspan="1" colspan="1"><italic><tp:taxon-name><tp:taxon-name-part taxon-name-part-type="genus" reg="Leptobacillium">L.</tp:taxon-name-part> <tp:taxon-name-part taxon-name-part-type="species" reg="leptobactrum">leptobactrum</tp:taxon-name-part></tp:taxon-name></italic> var. <italic><tp:taxon-name><tp:taxon-name-part taxon-name-part-type="genus" reg="Leptobacillium"/><tp:taxon-name-part taxon-name-part-type="species" reg="leptobactrum"/><tp:taxon-name-part taxon-name-part-type="variety" reg="calidius">calidius</tp:taxon-name-part></tp:taxon-name></italic></td><td rowspan="1" colspan="1"><italic><tp:taxon-name><tp:taxon-name-part taxon-name-part-type="genus" reg="Hemileia">Hemileia</tp:taxon-name-part> <tp:taxon-name-part taxon-name-part-type="species" reg="vastatrix">vastatrix</tp:taxon-name-part></tp:taxon-name></italic> on Coffea, Brazil. Living lepidopterous larva, Ghana, Atewa. <italic><tp:taxon-name><tp:taxon-name-part taxon-name-part-type="genus" reg="Colocasia">Colocasia</tp:taxon-name-part> <tp:taxon-name-part taxon-name-part-type="species" reg="esculenta">esculenta</tp:taxon-name-part></tp:taxon-name></italic>, India.</td><td rowspan="1" colspan="1">White to cream, reverse Light yellow to brown.</td><td rowspan="1" colspan="1">Solitary, few 1–2 whorls, 18.4–60.0 × 0.7–2.0 µm.</td><td rowspan="1" colspan="1">Narrow cylindrical (rod-shaped) to slightly fusiform, 3.0–5.7 × 0.7–1.7 µm.</td><td rowspan="1" colspan="1">(<xref ref-type="bibr" rid="B80">Zare and Gams 2016</xref>)</td></tr><tr><td rowspan="1" colspan="1"><italic><tp:taxon-name><tp:taxon-name-part taxon-name-part-type="genus" reg="Leptobacillium">L.</tp:taxon-name-part> <tp:taxon-name-part taxon-name-part-type="species" reg="leptobactrum">leptobactrum</tp:taxon-name-part></tp:taxon-name></italic> var. <italic><tp:taxon-name><tp:taxon-name-part taxon-name-part-type="genus" reg="Leptobacillium"/><tp:taxon-name-part taxon-name-part-type="species" reg="leptobactrum"/><tp:taxon-name-part taxon-name-part-type="variety" reg="leptobactrum">leptobactrum</tp:taxon-name-part></tp:taxon-name></italic></td><td rowspan="1" colspan="1"><italic><tp:taxon-name><tp:taxon-name-part taxon-name-part-type="genus" reg="Phlebia">Phlebia</tp:taxon-name-part> <tp:taxon-name-part taxon-name-part-type="species" reg="tremellosa">tremellosa</tp:taxon-name-part></tp:taxon-name></italic>, Netherlands, Utrecht. Soil under <italic>Beta vulgaris</italic>, Netherlands, near Groningen. Decaying wood, Poland, Augustów. <italic><tp:taxon-name><tp:taxon-name-part taxon-name-part-type="genus" reg="Lactarius">Lactarius</tp:taxon-name-part> <tp:taxon-name-part taxon-name-part-type="species" reg="rufus">rufus</tp:taxon-name-part></tp:taxon-name></italic>, France. Aquarium foam, Japan.</td><td rowspan="1" colspan="1">White to cream, reverse Light yellow to yellowish brown</td><td rowspan="1" colspan="1">15.8–31.7 × 0.7–1.5 µm Solitary, few 2–3 whorls, 15.8–31.7 × 0.7–1.5 µm</td><td rowspan="1" colspan="1">Narrow rod-shaped or narrow cylindrical (rod-shaped), 3.0–6.1 × 0.8–2.1 µm</td><td rowspan="1" colspan="1">(<xref ref-type="bibr" rid="B80">Zare and Gams 2016</xref>)</td></tr><tr><td rowspan="1" colspan="1">
                      <italic>
                        <tp:taxon-name><tp:taxon-name-part taxon-name-part-type="genus" reg="Leptobacillium">L.</tp:taxon-name-part> <tp:taxon-name-part taxon-name-part-type="species" reg="longiphialidum">longiphialidum</tp:taxon-name-part></tp:taxon-name>
                      </italic>
                    </td><td rowspan="1" colspan="1">Spider, China.</td><td rowspan="1" colspan="1">White, reverse brown to light yellow</td><td rowspan="1" colspan="1">Solitary, 24.01–205.77 × 1.00–2.24 µm</td><td rowspan="1" colspan="1">Narrow columnar or spindle shaped, 2.88–4.54 × 1.18–1.95 µm, single celled in chains, with apical conidia elliptical or nearly spherical in shape</td><td rowspan="1" colspan="1">(<xref ref-type="bibr" rid="B36">Lu et al. 2025</xref>)</td></tr><tr><td rowspan="1" colspan="1">
                      <italic>
                        <tp:taxon-name><tp:taxon-name-part taxon-name-part-type="genus" reg="Leptobacillium">L.</tp:taxon-name-part> <tp:taxon-name-part taxon-name-part-type="species" reg="muralicola">muralicola</tp:taxon-name-part></tp:taxon-name>
                      </italic>
                    </td><td rowspan="1" colspan="1">White biofilm of mural, China</td><td rowspan="1" colspan="1">White, grayish white to greenish white, reverse light yellow, milky white to dark yellow, orange to orange-brown, ochraceous</td><td rowspan="1" colspan="1">Solitary, few 1–2 branches, 20.0–45.0 µm long, Base width 1.0–2.0 µm, top width 0.5–0.7 µm</td><td rowspan="1" colspan="1">Narrow cylindrical (rod-shaped) to slightly fusiform, 4.5–6.0 × 1.0–2.0 µm</td><td rowspan="1" colspan="1">(<xref ref-type="bibr" rid="B58">Sun et al. 2019</xref>)</td></tr><tr><td rowspan="1" colspan="1">
                      <italic>
                        <tp:taxon-name><tp:taxon-name-part taxon-name-part-type="genus" reg="Leptobacillium">L.</tp:taxon-name-part> <tp:taxon-name-part taxon-name-part-type="species" reg="symbioticum">symbioticum</tp:taxon-name-part></tp:taxon-name>
                      </italic>
                    </td><td rowspan="1" colspan="1"><tp:taxon-name><tp:taxon-name-part taxon-name-part-type="suborder" reg="Prostigmata">Prostigmata</tp:taxon-name-part></tp:taxon-name>, sori of <italic><tp:taxon-name><tp:taxon-name-part taxon-name-part-type="genus" reg="Phakopsora">Phakopsora</tp:taxon-name-part> <tp:taxon-name-part taxon-name-part-type="species" reg="pachyrhizi">pachyrhizi</tp:taxon-name-part></tp:taxon-name></italic>, Japan</td><td rowspan="1" colspan="1">White, floccose, reverse orange-yellow to orange-brown. 33–53 mm</td><td rowspan="1" colspan="1">Mainly solitary, rarely branched with two or three branches, slender, tapering toward tip 7.1–30.6 × 1.6–3.5 μm</td><td rowspan="1" colspan="1">Fusiform to cylindrical. 4.0–6.9 × 0.7–1.6 μm</td><td rowspan="1" colspan="1">(<xref ref-type="bibr" rid="B43">Okane et al. 2020</xref>)</td></tr><tr><td rowspan="1" colspan="1">
                      <italic>
                        <tp:taxon-name><tp:taxon-name-part taxon-name-part-type="genus" reg="Leptobacillium">L.</tp:taxon-name-part> <tp:taxon-name-part taxon-name-part-type="species" reg="xianyushanense">xianyushanense</tp:taxon-name-part></tp:taxon-name>
                      </italic>
                    </td><td rowspan="1" colspan="1"><italic><tp:taxon-name><tp:taxon-name-part taxon-name-part-type="genus" reg="Camellia">Camellia</tp:taxon-name-part> <tp:taxon-name-part taxon-name-part-type="species" reg="oleifera">oleifera</tp:taxon-name-part></tp:taxon-name></italic> rhizosphere, China</td><td rowspan="1" colspan="1">White, irregular floccose surface with divergent cracks, reverse orange to orange-brown, ochraceous, pale luteous, 20–36 mm</td><td rowspan="1" colspan="1">Mainly long solitary phialides, rarely with branches of two phialides, tapering toward tip. 24.7–28.5×1.5–1.9 μm</td><td rowspan="1" colspan="1">Narrowly cylindrical (rod-shaped) to slightly fusiform. 3.8–5.6×0.5–1.2 μm</td><td rowspan="1" colspan="1">(<xref ref-type="bibr" rid="B6">Chang et al. 2024</xref>)</td></tr></tbody></table></table-wrap></tp:treatment-sec><tp:treatment-sec><!--Section generated to contain objects referenced in tp:taxon-treatment.--><fig id="F2" position="float" orientation="portrait"><object-id xmlns:xlink="http://www.w3.org/1999/xlink" content-type="arpha" xlink:type="simple">15E3D9B9-BC39-5CFD-A901-B3B5DF8F2AFA</object-id><label>Figure 2.</label><caption><p>Phylogenetic relationships of <italic><tp:taxon-name><tp:taxon-name-part taxon-name-part-type="genus" reg="Leptobacillium">Leptobacillium</tp:taxon-name-part></tp:taxon-name></italic> and <italic><tp:taxon-name><tp:taxon-name-part taxon-name-part-type="genus" reg="Simplicillium">Simplicillium</tp:taxon-name-part></tp:taxon-name></italic> based on the combined dataset of <abbrev xmlns:xlink="http://www.w3.org/1999/xlink" xlink:title="internal transcribed spacer" xlink:type="simple">ITS</abbrev>, nrLSU, nrSSU, <italic><abbrev xmlns:xlink="http://www.w3.org/1999/xlink" xlink:title="translation elongation factor 1-alpha gene" xlink:type="simple">tef-1α</abbrev></italic>, <italic><abbrev xmlns:xlink="http://www.w3.org/1999/xlink" xlink:title="partial RNA polymerase II largest subunit" xlink:type="simple">rpb1</abbrev></italic> and <italic>rpb2</italic>.</p></caption><graphic xmlns:xlink="http://www.w3.org/1999/xlink" xlink:href="mycokeys-127-191-g002.jpg" id="oo_1518748.jpg" position="float" orientation="portrait" xlink:type="simple"><uri content-type="original_file" xlink:type="simple">https://binary.pensoft.net/fig/1518748</uri></graphic></fig></tp:treatment-sec><ref-list><ref id="B27"><mixed-citation xmlns:xlink="http://www.w3.org/1999/xlink" xlink:type="simple">Leplat J, Francois A, Bousta F (2022) <italic><tp:taxon-name><tp:taxon-name-part taxon-name-part-type="genus">Leptobacillium</tp:taxon-name-part> <tp:taxon-name-part taxon-name-part-type="species">cavernicola</tp:taxon-name-part></tp:taxon-name></italic>, a newly discovered fungal species isolated from several Paleolithic-decorated caves in France. Phytotaxa 571: 186–196. <ext-link xlink:href="10.11646/phytotaxa.571.2.5" ext-link-type="doi" xlink:type="simple">https://doi.org/10.11646/phytotaxa.571.2.5</ext-link></mixed-citation></ref><ref id="B13"><mixed-citation xmlns:xlink="http://www.w3.org/1999/xlink" xlink:type="simple">Gomes AAM, Pinho DB, Cardeal ZDL, Menezes HC, De Queiroz MV, Pereira OL (2018) <italic><tp:taxon-name><tp:taxon-name-part taxon-name-part-type="genus">Simplicillium</tp:taxon-name-part> <tp:taxon-name-part taxon-name-part-type="species">coffeanum</tp:taxon-name-part></tp:taxon-name></italic>, a new endophytic species from Brazilian coffee plants, emitting antimicrobial volatiles. Phytotaxa 333: 188–198. <ext-link xlink:href="10.11646/phytotaxa.333.2.2" ext-link-type="doi" xlink:type="simple">https://doi.org/10.11646/phytotaxa.333.2.2</ext-link></mixed-citation></ref><ref id="B30"><mixed-citation xmlns:xlink="http://www.w3.org/1999/xlink" xlink:type="simple">Liu F, Cai L (2012) Morphological and molecular characterization of a novel species of <italic><tp:taxon-name><tp:taxon-name-part taxon-name-part-type="genus">Simplicillium</tp:taxon-name-part></tp:taxon-name></italic> from China. Cryptogamie. Mycologie 33: 137–144. <ext-link xlink:href="10.7872/crym.v33.iss2.2012.137" ext-link-type="doi" xlink:type="simple">https://doi.org/10.7872/crym.v33.iss2.2012.137</ext-link></mixed-citation></ref><ref id="B10"><mixed-citation xmlns:xlink="http://www.w3.org/1999/xlink" xlink:type="simple">Crous PW, Luangsa-ard JJ, Wingfield MJ, Carnegie AJ, Hernandez-Restrepo M, Lombard L, Roux J, Barreto RW, Baseia IG, Cano-Lira JF, Martin MP, Morozova OV, Stchigel AM, Summerell BA, Brandrud TE, Dima B, Garcia D, Giraldo A, Guarro J, Gusmao LFP, Khamsuntorn P, Noordeloos ME, Nuankaew S, Pinruan U, Rodriguez-Andrade E, Souza-Motta CM, Thangavel R, van Iperen AL, Abreu VP, Accioly T, Alves JL, Andrade JP, Bahram M, Baral H-O, Barbier E, Barnes CW, Bendiksen E, Bernard E, Bezerra JDP, Bezerra JL, Bizio E, Blair JE, Bulyonkova TM, Cabral TS, Caiafa MV, Cantillo T, Colman AA, Conceicao LB, Cruz S, Cunha AOB, Darveaux BA, da Silva AL, da Silva GA, da Silva GM, da Silva RMF, de Oliveira RJV, Oliveira RL, De Souza JT, Duenas M, Evans HC, Epifani F, Felipe MTC, Fernandez-Lopez J, Ferreira BW, Figueiredo CN, Filippova NV, Flores JA, Gene J, Ghorbani G, Gibertoni TB, Glushakova AM, Healy R, Huhndorf SM, Iturrieta-Gonzalez I, Javan-Nikkhah M, Juciano RF, Jurjevic Z, Kachalkin AV, Keochanpheng K, Krisai-Greilhuber I, Li YC, Lima AA, Machado AR, Madrid H, Magalhaes OMC, Marbach PAS, Melanda GCS, Miller AN, Mongkolsamrit S, Nascimento RP, Oliveira TGL, Ordonez ME, Orzes R, Palma MA, Pearce CJ, Pereira OL, Perrone G, Peterson SW, Pham THG, Piontelli E, Pordel A, Quijada L, Raja HA, de Paz ER, Ryvarden L, Saitta A, Salcedo SS, Sandoval-Denis M, Santos TAB, Seifert KA, Silva BDB, Smith ME, Soares AM, Sommai S, Sousa JO, Suetrong S, Susca A, Tedersoo L, Telleria MT, Thanakitpipattana D, Valenzuela-Lopez N, Visagie CM, Zapata M, Groenewald JZ (2018) Fungal Planet description sheets: 785–867. Persoonia 41: 238–417. <ext-link xlink:href="10.3767/persoonia.2018.41.12" ext-link-type="doi" xlink:type="simple">https://doi.org/10.3767/persoonia.2018.41.12</ext-link></mixed-citation></ref><ref id="B45"><mixed-citation xmlns:xlink="http://www.w3.org/1999/xlink" xlink:type="simple">Preedanon S, Suetrong S, Srihom C, Somrithipol S, Kobmoo N, Saengkaewsuk S, Srikitikulchai P, Klaysuban A, Nuankaew S, Chuaseeharonnachai C, Chainuwong B, Muangsong C, Zhang ZF, Cai L, Boonyuen N (2023) Eight novel cave fungi in Thailand’s Satun Geopark. Fungal Systematics and Evolution 12: 1–30. <ext-link xlink:href="10.3114/fuse.2023.12.01" ext-link-type="doi" xlink:type="simple">https://doi.org/10.3114/fuse.2023.12.01</ext-link></mixed-citation></ref><ref id="B80"><mixed-citation xmlns:xlink="http://www.w3.org/1999/xlink" xlink:type="simple">Zare R, Gams W (2016) More white verticillium-like anamorphs with erect conidiophores. Mycological Progress 15: 993–1030. <ext-link xlink:href="10.1007/s11557-016-1214-8" ext-link-type="doi" xlink:type="simple">https://doi.org/10.1007/s11557-016-1214-8</ext-link></mixed-citation></ref><ref id="B36"><mixed-citation xmlns:xlink="http://www.w3.org/1999/xlink" xlink:type="simple">Lu YL, Li SY, Liu ZH, Zhao J, Yu ZY, Liang ZL, He HL, Li JH, Huang Y, Li XM, Yu H (2025) Morphology and phylogeny of two new species within <tp:taxon-name><tp:taxon-name-part taxon-name-part-type="family">Cordycipitaceae</tp:taxon-name-part></tp:taxon-name> (<tp:taxon-name><tp:taxon-name-part taxon-name-part-type="order">Hypocreales</tp:taxon-name-part></tp:taxon-name>) from China. MycoKeys 115: 187–208. <ext-link xlink:href="10.3897/mycokeys.115.140683" ext-link-type="doi" xlink:type="simple">https://doi.org/10.3897/mycokeys.115.140683</ext-link></mixed-citation></ref><ref id="B58"><mixed-citation xmlns:xlink="http://www.w3.org/1999/xlink" xlink:type="simple">Sun JZ, Ge QY, Zhu ZB, Zhang XL, Liu XZ (2019) Three dominating hypocrealean fungi of the “white mold spots” on acrylic varnish coatings of the murals in a Koguryo tomb in China. Phytotaxa 397: 225–236. <ext-link xlink:href="10.11646/phytotaxa.397.3.2" ext-link-type="doi" xlink:type="simple">https://doi.org/10.11646/phytotaxa.397.3.2</ext-link></mixed-citation></ref><ref id="B43"><mixed-citation xmlns:xlink="http://www.w3.org/1999/xlink" xlink:type="simple">Okane I, Nonaka K, Kurihara Y, Abe JP, Yamaoka Y (2020) A new species of <italic><tp:taxon-name><tp:taxon-name-part taxon-name-part-type="genus">Leptobacillium</tp:taxon-name-part></tp:taxon-name></italic>, <italic><tp:taxon-name><tp:taxon-name-part taxon-name-part-type="genus">L.</tp:taxon-name-part> <tp:taxon-name-part taxon-name-part-type="species">symbioticum</tp:taxon-name-part></tp:taxon-name></italic>, isolated from mites and sori of soybean rust. Mycoscience 61: 165–171. <ext-link xlink:href="10.1016/j.myc.2020.04.006" ext-link-type="doi" xlink:type="simple">https://doi.org/10.1016/j.myc.2020.04.006</ext-link></mixed-citation></ref><ref id="B6"><mixed-citation xmlns:xlink="http://www.w3.org/1999/xlink" xlink:type="simple">Chang XY, Hu JX, Shen DQ, Han YR, Liu YJ, Huang B, Chen MJ (2024) Morphological and molecular analysis reveal a new species in the genus <italic><tp:taxon-name><tp:taxon-name-part taxon-name-part-type="genus">Leptobacillium</tp:taxon-name-part></tp:taxon-name></italic> (<tp:taxon-name><tp:taxon-name-part taxon-name-part-type="family">Cordycipitaceae</tp:taxon-name-part></tp:taxon-name>, <tp:taxon-name><tp:taxon-name-part taxon-name-part-type="order">Hypocreales</tp:taxon-name-part></tp:taxon-name>) isolated from <italic><tp:taxon-name><tp:taxon-name-part taxon-name-part-type="genus">Camellia</tp:taxon-name-part> <tp:taxon-name-part taxon-name-part-type="species">oleifera</tp:taxon-name-part></tp:taxon-name></italic> rhizosphere. Phytotaxa 664: 281–289. <ext-link xlink:href="10.11646/phytotaxa.664.4.5" ext-link-type="doi" xlink:type="simple">https://doi.org/10.11646/phytotaxa.664.4.5</ext-link></mixed-citation></ref></ref-list></tp:taxon-treatment>
